# Supplementary material for: Global gene expression analysis in time series following N-acetyl L-cysteine induced epithelial differentiation of human normal and cancer cells in vitro
Source: BMC Cancer. 2005 Jul 7;5:75. doi: 10.1186/1471-2407-5-75 (PMC1182358; doi:10.1186/1471-2407-5-75)
Supplement: Additional File 3 — All differentially expressed transcripts in NHEK at all time points. [file 1471-2407-5-75-S3.xls]

## Sheet: NHEK_upregulated_1hr
NHEK upregulated 1hr
Systematic	Normalized	t-test P-value	Common	Genbank	Description
287_at	2.60458	0.0416416	ATF3	L19871	activating transcription factor 3
34703_f_at	2.21801	0.0226279		AA151971	zo30b03.r1 Stratagene colon (#937204) Homo sapiens cDNA clone IMAGE:588365 5' similar to contains LTR7.b3 LTR7 repetitive element ;, mRNA sequence.
34702_f_at	2.10688	0.00346923	HUMRTVLH3	M27826	Xxx; putative; Homo sapiens human endogeneous retrovirus RTVL-H neutral protease large subunit mRNA, partial cds.
1011_s_at	1.97272	0.00411298	YWHAE	U54778	tyrosine 3-monooxygenase/tryptophan 5-monooxygenase activation protein, epsilon polypeptide
35798_at	1.85275	0.0056342	VPS28	W25936	glutamate receptor, ionotropic, N-methyl D-asparate-associated protein 1 (glutamate binding)
1764_s_at	1.82477	0.00701928	MAZ	D85131	MYC-associated zinc finger protein (purine-binding transcription factor)
40357_at	1.71971	0.00844467	INHBA	J03634	inhibin, beta A (activin A, activin AB alpha polypeptide)
37028_at	1.70226	0.00892243	PPP1R15A	U83981	protein phosphatase 1, regulatory (inhibitor) subunit 15A
40489_at	1.6895	0.00931624	DRPLA	D31840	dentatorubral-pallidoluysian atrophy (atrophin-1)
41565_at	1.66754	0.0100526	A2LP; A2D; A2LG; A2RP	AF034373	Homo sapiens ataxin-2-like protein A2LP (A2LG) mRNA, complete cds.
318_at	1.65738	0.0104317	TGM2	D64142	H1 histone family, member X
38945_at	1.64771	0.0107677	MTF1	X78710	metal-regulatory transcription factor 1
2033_s_at	1.64083	0.0110445	WEE1	U10564	WEE1 homolog (S. pombe)
33985_s_at	1.62143	0.0119188	HSPCB	W28616	49b9 Human retina cDNA randomly primed sublibrary Homo sapiens cDNA, mRNA sequence.
40888_f_at	1.61983	0.00977078	EEF1A1	W28170	43a12 Human retina cDNA randomly primed sublibrary Homo sapiens cDNA, mRNA sequence.
1158_s_at	1.59981	0.0128735	CALM3	J04046	calmodulin 3 (phosphorylase kinase, delta)
36958_at	1.58647	0.0135432	ZYX	X95735	zyxin
605_at	1.58498	0.0136182	VAT1	L78833
32163_f_at	1.57509	0.0141676		AA216639	zq95f07.s1 Stratagene NT2 neuronal precursor 937230 Homo sapiens cDNA clone IMAGE:649765 3' similar to contains LTR7.b3 LTR7 repetitive element ;, mRNA sequence.
37279_at	1.57258	0.014334	GEM	U10550	GTP binding protein overexpressed in skeletal muscle
2076_s_at	1.55199	0.0104356	EFNB1	L37361	ephrin-B1
544_at	1.52443	0.00830039	NFKB2	S76638	nuclear factor of kappa light polypeptide gene enhancer in B-cells 2 (p49/p100)
242_at	1.52215	0.0176744	MAP4	M64571	microtubule-associated protein 4
39704_s_at	1.52045	0.0177634	HMGA1; HMG-R; HMGIY; MGC4242; MGC4854; MGC12816	L17131	Homo sapiens high mobility group protein (HMG-I(Y)) gene exons 1-8, complete cds.
41337_at	1.51249	0.0185311	AES	AF072902	amino-terminal enhancer of split
32509_at	1.50185	0.0192999	KIAA1096	AI307607	tb15h10.x1 NCI_CGAP_Ov37 Homo sapiens cDNA clone IMAGE:2054467 3' similar to SW:BAT2_HUMAN P48634 LARGE PROLINE-RICH PROTEIN BAT2 ;contains element MSR1 L1 repetitive element ;, mRNA sequence.
NHEK upregulated 12hr
Systematic	Normalized	t-test P-value	Common	Genbank	Description
31859_at	3.59155	0.00013	MMP9	J05070	matrix metalloproteinase 9 (gelatinase B, 92kDa gelatinase, 92kDa type IV collagenase)
38404_at	2.42875	0.00154034	TGM2	M55153	transglutaminase 2 (C polypeptide, protein-glutamine-gamma-glutamyltransferase)
1715_at	2.3541	0.0146081	TNFSF10	U37518	tumor necrosis factor (ligand) superfamily, member 10
40357_at	2.10645	0.000595	INHBA	J03634	inhibin, beta A (activin A, activin AB alpha polypeptide)
1385_at	1.93057	0.0043895	TGFBI	M77349	transforming growth factor, beta-induced, 68kDa
31508_at	1.86651	0.00521435	TXNIP	S73591	thioredoxin interacting protein
39809_at	1.81861	0.0203138	HBP1	AF019214	HMG-box transcription factor 1
36980_at	1.81237	0.00296335	PROL2	U03105	proline-rich nuclear receptor coactivator 1
36117_at	1.80785	0.00637093	PTK2	L13616	PTK2 protein tyrosine kinase 2
312_s_at	1.79843	0.00288967
33759_at	1.75414	0.0179762	BPGM	X04327	2,3-bisphosphoglycerate mutase
41871_at	1.71492	0.00380078	T1A-2	AI660929	lung type-I cell membrane-associated glycoprotein
38754_at	1.69696	0.00341875	P8	AI557295	p8 protein (candidate of metastasis 1)
1585_at	1.69308	0.0091298	ERBB3	M34309	v-erb-b2 erythroblastic leukemia viral oncogene homolog 3 (avian)
39945_at	1.66292	0.00995507	FAP	U09278	fibroblast activation protein, alpha
311_s_at	1.63378	0.0109905
34044_at	1.62335	0.0113062	HSF2BP	AB007131	heat shock transcription factor 2 binding protein
33439_at	1.61799	0.00493146	TCF8	D15050	7 zinc finger domains (172-193AA, 202-222AA, 242-262AA, 270-292AA, 906-926AA, 934-954AA, 962-981AA) DNA binding protein homeodomain (581-640AA); Homo sapiens mRNA for transcription factor AREB6, complete cds.
41531_at	1.60904	0.0118609	TM4SF1	AI445461	transmembrane 4 superfamily member 1
38750_at	1.60409	0.0124544	NOTCH3	U97669	Notch homolog 3 (Drosophila)
1229_at	1.5696	0.00816453	CRA	U78556	cisplatin resistance associated
672_at	1.56216	0.0147947	PAI1	J03764	plasminogen activator-1; Human, plasminogen activator inhibitor-1 gene, exons 2 to 9.
35947_at	1.56046	0.014288	TGM1; LI; LI1; TGK; ICR2; TGASE	M98447	H.sapiens keratinocyte transglutaminase gene, complete cds.
40425_at	1.53455	0.0162324	EFNA1	M57730	ephrin-A1
32859_at	1.53336	0.0168836	STAT1; ISGF-3; STAT91	M97935	Homo sapiens transcription factor ISGF-3 mRNA, complete cds.
915_at	1.52374	0.0172153	IFIT1	M24594	interferon-induced protein with tetratricopeptide repeats 1
38125_at	1.52101	0.0170118	SERPINE1	M14083	serine (or cysteine) proteinase inhibitor, clade E (nexin, plasminogen activator inhibitor type 1), member 1
39087_at	1.52096	0.016935	FXYD3	U28249	FXYD domain containing ion transport regulator 3
NHEK upregulated 24hr
Systematic	GenePix	Normalized	t-test P-value	Common	Genbank	Description
31859_at	31859_at	5.78521	no replicates	MMP9	J05070	matrix metalloproteinase 9 (gelatinase B, 92kDa gelatinase, 92kDa type IV collagenase)
38404_at		4.49877	no replicates	TGM2	M55153	transglutaminase 2 (C polypeptide, protein-glutamine-gamma-glutamyltransferase)
40357_at	40357_at	3.03889	no replicates	INHBA	J03634	inhibin, beta A (activin A, activin AB alpha polypeptide)
33439_at		2.89676	no replicates	TCF8	D15050	7 zinc finger domains (172-193AA, 202-222AA, 242-262AA, 270-292AA, 906-926AA, 934-954AA, 962-981AA) DNA binding protein homeodomain (581-640AA); Homo sapiens mRNA for transcription factor AREB6, complete cds.
32242_at		2.53514	no replicates	CRYAB	AL038340
35959_at		2.53046	no replicates	KIAA0844	AB020651	zinc finger protein 365
34517_at		2.50971	no replicates	HMGCS1	X66435	3-hydroxy-3-methylglutaryl-Coenzyme A synthase 1 (soluble)
36502_at		2.44206	no replicates	PFTK1	AB020641	PFTAIRE protein kinase 1
32243_g_at		2.43456	no replicates	CRYAB	AL038340
40717_at		2.41317	no replicates	CTSL2	AB001928	cathepsin L2
36284_at		2.336	no replicates	E48; LY6D; LY6D-PENDING	Y12642	member of Ly-6 superfamily; H.sapiens E48 gene.
36423_at		2.22696	no replicates	P8	W47047	p8 protein (candidate of metastasis 1)
40088_at		2.18168	no replicates	NRIP1	X84373	nuclear receptor interacting protein 1
36667_at	36667_at	2.11391	no replicates	PYGB	U47025	phosphorylase, glycogen; brain
38608_at		2.03904	no replicates	LGALS7	AA010777	Homo sapiens transcribed sequence with strong similarity to protein pdb:2GAL (H.sapiens) A Chain A, Crystal Structure Of Human Galectin-7 In Complex With Galactose
38750_at		2.03143	no replicates	NOTCH3	U97669	Notch homolog 3 (Drosophila)
41481_at		2.00982	no replicates	ITGA2	X17033	integrin, alpha 2 (CD49B, alpha 2 subunit of VLA-2 receptor)
35414_s_at		1.99865	no replicates	JAG1	U77914	jagged 1 (Alagille syndrome)
40035_at		1.97439	no replicates	KLK11	AB012917	kallikrein 11
38924_s_at		1.97144	no replicates	SSH3BP1	AF001628	spectrin SH3 domain binding protein 1
33304_at		1.96588	no replicates	ISG20	U88964	interferon stimulated gene 20kDa
1787_at		1.95126	no replicates	CDKN1C	U22398	cyclin-dependent kinase inhibitor 1C (p57, Kip2)
36879_at		1.93297	no replicates	ECGF1	M63193	endothelial cell growth factor 1 (platelet-derived)
219_i_at		1.93149	no replicates	MAP2	S76756	microtubule-associated protein 2
311_s_at		1.92405	no replicates
34693_at	34693_at	1.91912	no replicates	STHM	U14550	sialyltransferase
34265_at		1.91681	no replicates	SGNE1	Y00757	secretory granule, neuroendocrine protein 1 (7B2 protein)
36629_at		1.89253	no replicates	DSIPI	AI635895	delta sleep inducing peptide, immunoreactor
31720_s_at		1.87722	no replicates	FN1	M10905	fibronectin 1
34350_at		1.87366	no replicates	RSN	X64838	restin (Reed-Steinberg cell-expressed intermediate filament-associated protein)
41641_at		1.87181	no replicates	C4.4A	AJ223603	GPI-anchored metastasis-associated protein homolog
1385_at		1.87139	no replicates	TGFBI	M77349	transforming growth factor, beta-induced, 68kDa
37582_at		1.87014	no replicates	KRT15	X07696	keratin 15
38261_at		1.86898	no replicates	ABCC3	AF085692	ATP-binding cassette, sub-family C (CFTR/MRP), member 3
36117_at		1.86125	no replicates	PTK2	L13616	PTK2 protein tyrosine kinase 2
31719_at	31719_at	1.85113	no replicates	FN1	X02761	fibronectin 1
33305_at		1.84642	no replicates	SERPINB1	M93056	serine (or cysteine) proteinase inhibitor, clade B (ovalbumin), member 1
31508_at		1.83686	no replicates	TXNIP	S73591	thioredoxin interacting protein
38207_at	38207_at	1.83498	no replicates		AW006742	Homo sapiens mRNA; cDNA DKFZp686L01105 (from clone DKFZp686L01105)
1715_at		1.82484	no replicates	TNFSF10	U37518	tumor necrosis factor (ligand) superfamily, member 10
31497_at		1.82064	no replicates	GAGE1	U19142	G antigen 1
36890_at		1.82031	no replicates	PPL	AF001691	periplakin
38825_at		1.81701	no replicates		M64982
39302_at		1.81024	no replicates	DSC2	X56807
39698_at	39698_at	1.80991	no replicates	HOP	U51712	homeodomain-only protein
32787_at		1.80694	no replicates	ERBB3	M34309	v-erb-b2 erythroblastic leukemia viral oncogene homolog 3 (avian)
33436_at		1.79333	no replicates	SOX9	Z46629	SRY (sex determining region Y)-box 9 (campomelic dysplasia, autosomal sex-reversal)
33753_at		1.78764	no replicates	DAAM1	AB014566	dishevelled associated activator of morphogenesis 1
32380_at		1.78131	no replicates	PKP1	Z34974	plakophilin 1 (ectodermal dysplasia/skin fragility syndrome)
37294_at		1.77954	no replicates	BTG1	X61123	B-cell translocation gene 1, anti-proliferative
34619_at		1.76971	no replicates	DSC1	X72925
33759_at	33759_at	1.76608	no replicates	BPGM	X04327	2,3-bisphosphoglycerate mutase
33787_at		1.76344	no replicates	ARK5	AB011109	KIAA0537 gene product
37385_at		1.75586	no replicates	PPIG	U40763	peptidyl-prolyl isomerase G (cyclophilin G)
37225_at		1.75133	no replicates	KANK	D79994	ankyrin repeat domain 15
39945_at	39945_at	1.74828	no replicates	FAP	U09278	fibroblast activation protein, alpha
41362_at		1.73541	no replicates	ABCG1	X91249	ATP-binding cassette, sub-family G (WHITE), member 1
35184_at		1.73413	no replicates	KIAA0546	AB011118	hypothetical protein MGC23401
35831_at		1.73006	no replicates	ATP9A	AB014511	ATPase, Class II, type 9A
37542_at	37542_at	1.71115	no replicates	LHFPL2	D86961	lipoma HMGIC fusion partner-like 2
32116_at		1.70352	no replicates	EVER1	AB002405	epidermodysplasia verruciformis 1
33128_s_at		1.69893	no replicates	CST6	W68521	cystatin E/M
37160_at	37160_at	1.69395	no replicates	SPRR1B	M19888	small proline-rich protein 1B (cornifin)
39087_at		1.6823	no replicates	FXYD3	U28249	FXYD domain containing ion transport regulator 3
31983_at		1.68217	no replicates	EMX2	X68880	empty spiracles homolog 2 (Drosophila)
32343_at		1.68114	no replicates	EPB41	J03796
34719_at		1.68092	no replicates	GLS	AB020645	glutaminase
1585_at	1585_at	1.67977	no replicates	ERBB3	M34309	v-erb-b2 erythroblastic leukemia viral oncogene homolog 3 (avian)
32417_at	32417_at	1.67751	no replicates	DSC3	D17427	desmocollin 3
32612_at		1.66481	no replicates	GSN	X04412	gelsolin (amyloidosis, Finnish type)
39631_at		1.66339	no replicates	EMP2	U52100	epithelial membrane protein 2
672_at		1.66282	no replicates	PAI1	J03764	plasminogen activator-1; Human, plasminogen activator inhibitor-1 gene, exons 2 to 9.
33752_at		1.66215	no replicates	NS1-BP	AB020657	influenza virus NS1A binding protein
36524_at		1.66031	no replicates	ARHGEF4	AB029035	Rho guanine nucleotide exchange factor (GEF) 4
33232_at	33232_at	1.64939	no replicates	CRIP1	AI017574	cysteine-rich protein 1 (intestinal)
36814_at		1.64917	no replicates	KIAA1109	AB029032	hypothetical protein KIAA1109
38247_at		1.64826	no replicates	F2RL1	U67058	coagulation factor II (thrombin) receptor-like 1
231_at		1.6431	no replicates	TGM2	M55153	transglutaminase 2 (C polypeptide, protein-glutamine-gamma-glutamyltransferase)
32139_at	32139_at	1.63763	no replicates	ZNF185	Y09538	zinc finger protein 185 (LIM domain)
41034_s_at		1.63342	no replicates	SULT2B1	U92315	sulfotransferase family, cytosolic, 2B, member 1
38754_at		1.62973	no replicates	P8	AI557295	p8 protein (candidate of metastasis 1)
40287_s_at		1.62076	no replicates		AA471042	hypothetical protein FLJ33790
32981_at		1.615	no replicates	SLC9A3	U28043	solute carrier family 9 (sodium/hydrogen exchanger), isoform 3
36838_at		1.61153	no replicates	KLK10; NES1; PRSSL1	AF055481	NES1; normal epithelial cell-specific 1; Homo sapiens kallikrein 10 (KLK10) gene, complete cds.
32150_at		1.60802	no replicates	GOLGA4	X82834	golgi autoantigen, golgin subfamily a, 4
34044_at		1.60449	no replicates	HSF2BP	AB007131	heat shock transcription factor 2 binding protein
39382_at		1.6038	no replicates	TRIM2	AB011089	tripartite motif-containing 2
33693_at		1.60285	no replicates	DSG3	M76482	desmoglein 3 (pemphigus vulgaris antigen)
36851_g_at		1.60252	no replicates	N33; D8S1992; MGC13453	U42360	39 kDa protein; Human N33 protein form 2 (N33) gene, exon 11 and complete cds.
37980_at		1.602	no replicates	CIR	U03644	CBF1 interacting corepressor
35044_i_at		1.59818	no replicates	BMP8	M97016	Homo sapiens osteogenic protein-2 (OP-2) mRNA, complete cds.
34668_at	34668_at	1.59784	no replicates	SLC33A1	D88152	solute carrier family 33 (acetyl-CoA transporter), member 1
35145_at		1.59526	no replicates	MNT	X96401	MAX binding protein
36899_at		1.59413	no replicates	SATB1	M97287	special AT-rich sequence binding protein 1 (binds to nuclear matrix/scaffold-associating DNA's)
39058_at		1.59193	no replicates	ABR	U01147	active BCR-related gene
39071_at		1.58993	no replicates	ITGAV	M14648	integrin, alpha V (vitronectin receptor, alpha polypeptide, antigen CD51)
312_s_at		1.58561	no replicates
32083_at		1.58344	no replicates	TM7SF1	AF027826	transmembrane 7 superfamily member 1 (upregulated in kidney)
31897_at		1.58286	no replicates	DOC1	U53445	downregulated in ovarian cancer 1
38621_at		1.58191	no replicates	DDAH2	AJ012008
32845_at		1.5817	no replicates	HSPG2	M85289	heparan sulfate proteoglycan 2 (perlecan)
38555_at		1.5804	no replicates	DUSP10	AB026436	dual specificity phosphatase 10
40567_at		1.57979	no replicates	TUBA3; FLJ25113; B-ALPHA-1	X01703	Human gene for alpha-tubulin (b alpha 1).
41384_at		1.57901	no replicates	RIPK2; RICK; RIP2; CARD3; CARDIAK	AF117829	Homo sapiens chromosome 8 multiple clones map q21.3, complete sequence.
37971_at		1.57772	no replicates	BAZ1A	AL050089	bromodomain adjacent to zinc finger domain, 1A
32034_at		1.57677	no replicates	ZNF217	AF041259	zinc finger protein 217
32623_at		1.57552	no replicates	GABBR1	AJ225028	gamma-aminobutyric acid (GABA) B receptor, 1
38634_at		1.57439	no replicates	RBP1	M11433	retinol binding protein 1, cellular
36588_at	36588_at	1.57002	no replicates	UNC84A	AB018353	unc-84 homolog A (C. elegans)
183_at		1.56847	no replicates	MAP2	U01828	microtubule-associated protein 2
36827_at		1.5635	no replicates	GOCAP1	AF020762	Homo sapiens clone 1400 unknown protein mRNA, partial cds.
40425_at		1.56332	no replicates	EFNA1	M57730	ephrin-A1
34624_at		1.56066	no replicates	CDKN2B	AF004819	cyclin-dependent kinase inhibitor 2B (p15, inhibits CDK4)
36734_at		1.55904	no replicates	SPRR2A	M21302	Human small proline rich protein (sprII) mRNA, clone 174N.
1779_s_at		1.55812	no replicates	PIM1	M16750	pim-1 oncogene
33131_at	33131_at	1.55808	no replicates	SOX4	X70683	SRY (sex determining region Y)-box 4
35577_at		1.55746	no replicates	SERPINB7	AF027866	serine (or cysteine) proteinase inhibitor, clade B (ovalbumin), member 7
796_i_at		1.5473	no replicates		X66358
39147_g_at		1.54729	no replicates	ATRX; SHS; XH2; XNP; ATR2; MRXS3; RAD54; RAD54L; ZNF-HX	U72936	alpha thalassemia/mental retardation syndrome X-linked (RAD54 homolog, S. cerevisiae)
32846_s_at		1.54205	no replicates	KTN1	D13629	kinectin 1 (kinesin receptor)
478_g_at		1.54114	no replicates	IRF5	U51127	interferon regulatory factor 5
36300_at		1.5401	no replicates	CALCA; CT; CGRP; CALC1; CGRP1; CGRP-I	X15943	Huamn calcitonin/alpha-CGRP gene.
35925_at		1.53999	no replicates	AKR7A3	AF040639	aldo-keto reductase family 7, member A3 (aflatoxin aldehyde reductase)
40315_at		1.53873	no replicates	SPINK5	AJ228139	serine protease inhibitor, Kazal type, 5
35422_at		1.53703	no replicates	MAP2	U01828	microtubule-associated protein 2
40455_at		1.53639	no replicates	KIAA0830	AB020637	KIAA0830 protein
35417_at		1.53626	no replicates	CUBN	AI373743	cubilin (intrinsic factor-cobalamin receptor)
38551_at		1.53503	no replicates	RENBP; RBP; RNBP	U52112	Homo sapiens chromosome X clone QLL-D9139, Qc-7G12, Qc-7C1, Qc-12B2, Qc-12D5, QLL-A074, Qc-9D3 map q28, complete sequence.
33383_f_at		1.53491	no replicates		AI820718	surfactant, pulmonary-associated protein B
2049_s_at		1.53469	no replicates	JUNB	M29039	Human transactivator (jun-B) gene, complete cds.
32160_at		1.53425	no replicates	SIAH1	U76247	seven in absentia homolog 1 (Drosophila)
36057_at		1.53289	no replicates	ALEX2	AB011084	armadillo repeat protein ALEX2
1776_at		1.53082	no replicates	RRAD	L24564	Ras-related associated with diabetes
33943_at		1.53076	no replicates	FTH1	L20941	ferritin, heavy polypeptide 1
33243_at		1.52678	no replicates	GG2-1	AF099935	TNF-induced protein
32786_at		1.52583	no replicates	JUNB	X51345	jun B proto-oncogene
39545_at		1.52169	no replicates	CDKN1C	U22398	cyclin-dependent kinase inhibitor 1C (p57, Kip2)
36345_g_at		1.51996	no replicates	F2RL1	U34038	coagulation factor II (thrombin) receptor-like 1
31341_at		1.51938	no replicates	KCNC3	AF055989	potassium voltage-gated channel, Shaw-related subfamily, member 3
31731_at		1.51928	no replicates	CBX4	AF013956	chromobox homolog 4 (Pc class homolog, Drosophila)
37026_at		1.51858	no replicates	COPEB	AF001461	core promoter element binding protein
35276_at	35276_at	1.51827	no replicates	CLDN4	AB000712	claudin 4
33630_s_at		1.51826	no replicates	SPTBN2	AF026488
40951_at		1.51606	no replicates	KIAA0220	AL049250	Homo sapiens mRNA; cDNA DKFZp564D113 (from clone DKFZp564D113).
35695_at		1.51595	no replicates	CHS1	U67615	Chediak-Higashi syndrome 1
33646_g_at		1.51571	no replicates	GM2A	X61094	GM2 ganglioside activator protein
39927_at		1.51335	no replicates	ARHGAP5	U17032	Rho GTPase activating protein 5
39410_at		1.50968	no replicates	DDEF2	AB007860	development and differentiation enhancing factor 2
483_g_at		1.50626	no replicates	CDH13	U59289	H-cadherin, cell-cell interactions, cadherin superfamily; human cadherin adhesion molecule; Human H-cadherin mRNA, complete cds.
31520_at		1.50538	no replicates	CBX2	X77824	H.sapiens chromobox 2 gene.
38694_at		1.50467	no replicates	KIAA0738	AB018281	KIAA0738 gene product
39248_at		1.50455	no replicates	AQP3	N74607	aquaporin 3
36780_at		1.50319	no replicates	CLU	M25915	clusterin (complement lysis inhibitor, SP-40,40, sulfated glycoprotein 2, testosterone-repressed prostate message 2, apolipoprotein J)
39369_at		1.50148	no replicates	KIAA0935	AB023152	mannosidase alpha class 2B member 2
NHEK upregulated 12hr and 24hr
Systematic	Common	Genbank	Description
31859_at	MMP9	J05070	matrix metalloproteinase 9 (gelatinase B, 92kDa gelatinase, 92kDa type IV collagenase)
38404_at	TGM2	M55153	transglutaminase 2 (C polypeptide, protein-glutamine-gamma-glutamyltransferase)
40357_at	INHBA	J03634	inhibin, beta A (activin A, activin AB alpha polypeptide)
33439_at	TCF8	D15050	7 zinc finger domains (172-193AA, 202-222AA, 242-262AA, 270-292AA, 906-926AA, 934-954AA, 962-981AA) DNA binding protein homeodomain (581-640AA); Homo sapiens mRNA for transcription factor AREB6, complete cds.
38750_at	NOTCH3	U97669	Notch homolog 3 (Drosophila)
311_s_at
1385_at	TGFBI	M77349	transforming growth factor, beta-induced, 68kDa
36117_at	PTK2	L13616	PTK2 protein tyrosine kinase 2
31508_at	TXNIP	S73591	thioredoxin interacting protein
1715_at	TNFSF10	U37518	tumor necrosis factor (ligand) superfamily, member 10
33759_at	BPGM	X04327	2,3-bisphosphoglycerate mutase
39945_at	FAP	U09278	fibroblast activation protein, alpha
39087_at	FXYD3	U28249	FXYD domain containing ion transport regulator 3
1585_at	ERBB3	M34309	v-erb-b2 erythroblastic leukemia viral oncogene homolog 3 (avian)
672_at	PAI1	J03764	plasminogen activator-1; Human, plasminogen activator inhibitor-1 gene, exons 2 to 9.
38754_at	P8	AI557295	p8 protein (candidate of metastasis 1)
34044_at	HSF2BP	AB007131	heat shock transcription factor 2 binding protein
312_s_at
40425_at	EFNA1	M57730	ephrin-A1
NHEK upregulated 1hr, 12hr and 24hr
Systematic	Normalized	t-test P-value	Normalized	t-test P-value	Normalized	t-test P-value	Common	Genbank	Description
40357_at	1.71971	0.00844467	2.10645	0.000595	3.03889	no replicates	INHBA	J03634	inhibin, beta A (activin A, activin AB alpha polypeptide)
NHEK downregulated 1hr
Systematic	Normalized	t-test P-value	Common	Genbank	Description
36618_g_at	0.662278	0.0866019	ID1	X77956	inhibitor of DNA binding 1, dominant negative helix-loop-helix protein
40041_at	0.660298	0.0871097	HEC	AF017790	highly expressed in cancer, rich in leucine heptad repeats
435_g_at	0.634296	0.0775552	H1F0; H10; H1FV; MGC5241	X03473	unnamed protein product; histone H1(0) (aa 1-194); Human gene for histone H1(0).
38143_at	0.62671	0.0760036	KLK7	L33404	kallikrein 7 (chymotryptic, stratum corneum)
33258_g_at	0.619596	0.0738377	DLST; DLTS	D26535	Homo sapiens gene for dihydrolipoamide succinyltransferase, complete cds, exons 1-15.
39698_at	0.615012	0.0741315	HOP	U51712	homeodomain-only protein
41471_at	0.611263	0.0720187	S100A9	W72424	S100 calcium binding protein A9 (calgranulin B)
35963_at	0.611096	0.0723065	HKE2	AI201243	HLA class II region expressed gene KE2
41800_s_at	0.610706	0.0718487	DNAJC7	U46571	DnaJ (Hsp40) homolog, subfamily C, member 7
38288_at	0.606042	0.0728849	SNAI2	U69196	snail homolog 2 (Drosophila)
1343_s_at	0.600902	0.0698577	SERPINB3	S66896	serine (or cysteine) proteinase inhibitor, clade B (ovalbumin), member 3
36498_at	0.576459	0.0668443	AP1S1	AI936759	Homo sapiens transcribed sequences
434_at	0.5375	0.0607225	H1F0; H10; H1FV; MGC5241	X03473	unnamed protein product; histone H1(0) (aa 1-194); Human gene for histone H1(0).
39827_at	0.516759	0.0574335	RTP801	AA522530	HIF-1 responsive RTP801
32706_at	0.51129	0.0498704	HIRA	X89887	HIR histone cell cycle regulation defective homolog A (S. cerevisiae)
34517_at	0.499491	0.0569175	HMGCS1	X66435	3-hydroxy-3-methylglutaryl-Coenzyme A synthase 1 (soluble)
NHEK downregulated 12hr
Systematic	Normalized	t-test P-value	Common	Genbank	Description
AFFX-HUMTFRR/M11507_5_at	0.661611	0.089104	TFRC	M11507	transferrin receptor (p90, CD71)
37324_at	0.650973	0.0817975	TFRC	X01060	transferrin receptor (p90, CD71)
32215_i_at	0.639667	0.0847878	RHOBTB3	AB020685	Rho-related BTB domain containing 3
659_g_at	0.635519	0.0586298	THBS2	L12350	thrombospondin 2
1516_g_at	0.634177	0.0751814
1536_at	0.62286	0.0713389	CDC6	U77949	CDC6 cell division cycle 6 homolog (S. cerevisiae)
32719_at	0.54148	0.0585155	NRG1	L41827	neuregulin 1
658_at	0.539245	0.0563909	THBS2	L12350	thrombospondin 2
1148_s_at	0.510441	0.0550329
408_at	0.440802	0.0517596	CXCL1; GRO1; GROa; MGSA; NAP-3; SCYB1; MGSA-a	X54489	Human gene for melanoma growth stimulatory activity (MGSA).
NHEK downregulated 24hr
Systematic	GenePix	Normalized	t-test P-value	Common	Genbank	Description
32843_s_at		0.669086	no replicates	CSNK2B	M30448	casein kinase II beta subunit; Human casein kinase II beta subunit mRNA, complete cds.
AFFX-HUMTFRR/M11507_5_at		0.668689	no replicates	TFRC	M11507	transferrin receptor (p90, CD71)
31801_at		0.668021	no replicates		AI808712	wf57c05.x1 Soares_NFL_T_GBC_S1 Homo sapiens cDNA clone IMAGE:2359688 3', mRNA sequence.
41275_at		0.666098	no replicates	E2F5	U31556	E2F transcription factor 5, p130-binding
36876_at	36876_at	0.665645	no replicates	FAH	M55150	fumarylacetoacetate hydrolase (fumarylacetoacetase)
122_at		0.665183	no replicates	PRIM2A	X74331	primase, polypeptide 2A, 58kDa
41510_s_at		0.664829	no replicates	HSPA9B	L15189	heat shock 70kDa protein 9B (mortalin-2)
36572_r_at		0.66482	no replicates	ARL6IP	D31885	ADP-ribosylation factor-like 6 interacting protein
37332_r_at		0.664588	no replicates	ALDH4A1	U24267	aldehyde dehydrogenase 4 family, member A1
32751_at		0.664286	no replicates	ILF3	AF007140	interleukin enhancer binding factor 3, 90kDa
39390_at		0.664029	no replicates	NUP133	AF052123	nucleoporin 133kDa
263_g_at		0.663968	no replicates	AMD1	M21154	adenosylmethionine decarboxylase 1
33661_at		0.663409	no replicates	RPL5	U66589	ribosomal protein L5
40953_at		0.663394	no replicates	CNN3	S80562	calponin 3, acidic
349_g_at		0.663159	no replicates	KIFC1	D14678	kinesin family member C1
366_s_at		0.66239	no replicates	NEK2	Z29066	NIMA (never in mitosis gene a)-related kinase 2
32590_at		0.661529	no replicates	NCL; C23	M60858	Human nucleolin gene, complete cds.
38728_at		0.661445	no replicates	C7orf14	D86978	chromosome 7 open reading frame 14
41569_at		0.661394	no replicates	DNAJC9	AI680675	DnaJ (Hsp40) homolog, subfamily C, member 9
1287_at		0.660608	no replicates	ADPRT	J03473	ADP-ribosyltransferase (NAD+; poly (ADP-ribose) polymerase)
36813_at		0.660553	no replicates	TRIP13	U96131	thyroid hormone receptor interactor 13
956_at		0.659925	no replicates
37899_at		0.659806	no replicates	TYMS	X02308	thymidylate synthetase
1553_r_at		0.659581	no replicates	CYP2A13; CPAD	U22028	Human cytochrome P450 (CYP2A13) gene, complete cds.
41295_at		0.659502	no replicates	STARD7	AL041780	START domain containing 7
38729_at	38729_at	0.658947	no replicates	FKBP4	M88279	FK506 binding protein 4, 59kDa
40117_at		0.65589	no replicates	MCM6	D84557	MCM6 minichromosome maintenance deficient 6 (MIS5 homolog, S. pombe) (S. cerevisiae)
1732_at		0.654969	no replicates	FGF5	M37825
37739_at		0.654856	no replicates	SSRP1	M86737	structure specific recognition protein 1
31853_at		0.653878	no replicates	EED	AF080227	embryonic ectoderm development
41829_at		0.65372	no replicates	LARP	AB018274	likely ortholog of mouse la related protein
1188_g_at		0.652996	no replicates	LIG3	X84740	ligase III, DNA, ATP-dependent
151_s_at	151_s_at	0.651396	no replicates	OK/SW-cl.56	V00599	beta 5-tubulin
41146_at		0.651389	no replicates	ADPRT	J03473	ADP-ribosyltransferase (NAD+; poly (ADP-ribose) polymerase)
37379_at		0.65048	no replicates	splicing factor SF3a60	X81789	H.sapiens mRNA for splicing factor SF3a60.
34563_at		0.649831	no replicates	KIF14	D26361	kinesin family member 14
33815_at		0.64951	no replicates	UMPS	J03626	uridine monophosphate synthetase (orotate phosphoribosyl transferase and orotidine-5'-decarboxylase)
38501_s_at		0.649455	no replicates	ITGB3BP	U37139
575_s_at		0.64908	no replicates	TACSTD1; EGP; KSA; M4S1; MK-1; EGP40; MIC18; TROP1; Ep-CAM; CO17-1A; GA733-2	M93036	Human (clone 21726) carcinoma-associated antigen GA733-2 (GA733-2) mRNA, exon 9 and complete cds.
36048_at		0.649014	no replicates	ZFP318	AB015342	zinc finger protein 318
1521_at		0.64844	no replicates	NME1	X17620	non-metastatic cells 1, protein (NM23A) expressed in
41862_at		0.648314	no replicates	KIAA0056	D29954	KIAA0056 protein
1119_at		0.646864	no replicates	RPA2	J05249	replication protein A2, 32kDa
38885_at		0.646292	no replicates	DNA2L	D42046	DNA2 DNA replication helicase 2-like (yeast)
1055_g_at		0.644746	no replicates	RFC4	M87339	replicative polymerase accessory protein; activator 1; Human replication factor C, 37-kDa subunit mRNA, complete cds.
472_at		0.644505	no replicates	STAT5B	U48730	signal transducer and activator of transcription 5B
41231_f_at		0.64299	no replicates	HMGN2; HMG17; MGC5629	X13546	Human HMG-17 gene for non-histone chromosomal protein HMG-17.
33774_at		0.642593	no replicates	CASP8	X98172	caspase 8, apoptosis-related cysteine protease
40407_at		0.642403	no replicates	KPNA2	U28386	karyopherin alpha 2 (RAG cohort 1, importin alpha 1)
35766_at	35766_at	0.639802	no replicates	KRT18	M26326	Human mRNA for cytokeratin 18.
39357_at		0.639424	no replicates	C2F	U72514	C2f protein
36968_s_at		0.639075	no replicates	OIP2	AL050353	Opa-interacting protein 2
725_i_at		0.637436	no replicates
33163_r_at		0.636843	no replicates	GCLM	L35546	glutamate-cysteine ligase, modifier subunit
38847_at		0.636346	no replicates	MELK	D79997	maternal embryonic leucine zipper kinase
34383_at		0.636094	no replicates	USP1	AB014458	ubiquitin specific protease 1
38012_at		0.636055	no replicates	FBN2	U03272	fibrillin 2 (congenital contractural arachnodactyly)
39120_at		0.635973	no replicates	MT1X	AA224832	metallothionein 1X
41370_at	41370_at	0.632992	no replicates	HPRP8BP	AF090988	U5 snRNP-specific 40 kDa protein (hPrp8-binding)
41460_at		0.632757	no replicates	RBM14	AF080561	RNA binding motif protein 14
40271_at		0.632659	no replicates	KIAA0095	D42085	KIAA0095 gene product
1382_at		0.632042	no replicates	RPA1	M63488	replication protein A1, 70kDa
36610_at		0.62964	no replicates	R3HDM	D21852	R3H domain (binds single-stranded nucleic acids) containing
40250_at		0.629303	no replicates	HRB2	U55766	HIV-1 rev binding protein 2
36088_at		0.627267	no replicates	DSCR2	AJ006291	Down syndrome critical region gene 2
975_at		0.624656	no replicates	STK18	Y13115	serine/threonine kinase 18
41480_at		0.62457	no replicates	RAD51C	AF029669	RAD51 homolog C (S. cerevisiae)
37459_at		0.62445	no replicates	COL8A1	X57527	collagen, type VIII, alpha 1
1809_at		0.623882	no replicates	CDC7L1	AB003698	CDC7 cell division cycle 7 (S. cerevisiae)
665_at		0.623601	no replicates	NEK4	L20321	NIMA (never in mitosis gene a)-related kinase 4
38804_at		0.620951	no replicates	CSE1L	AF053641	CSE1 chromosome segregation 1-like (yeast)
37231_at	37231_at	0.619833	no replicates	DLG7	D13633	discs, large homolog 7 (Drosophila)
39425_at		0.619334	no replicates	TXNRD1	X91247	thioredoxin reductase 1
41250_at		0.619155	no replicates	JTV1	U24169	JTV1 gene
1069_at		0.618777	no replicates	PTGS2; COX2; COX-2; PHS-2; PGG/HS; PGHS-2; hCox-2	U04636	Human cyclooxygenase-2 (hCox-2) gene, complete cds.
38481_at		0.616996	no replicates	RPA1	M63488	replication protein A1, 70kDa
786_at		0.614843	no replicates	POLA	X06745	polymerase (DNA directed), alpha
588_at		0.614808	no replicates	PTPN1	M31724	protein tyrosine phosphatase, non-receptor type 1
35907_at		0.614067	no replicates	CCNF	Z36714	cyclin F
31501_at		0.613204	no replicates		W27645	37d5 Human retina cDNA randomly primed sublibrary Homo sapiens cDNA, mRNA sequence.
40152_r_at		0.612569	no replicates	PXR1	Z48054	peroxisome receptor 1
33266_at	33266_at	0.609878	no replicates	STK12	AF015254	aurora kinase B
38993_r_at		0.605968	no replicates		W27522	32a12 Human retina cDNA randomly primed sublibrary Homo sapiens cDNA, mRNA sequence.
36099_at		0.604709	no replicates	SFRS1	M69040	splicing factor, arginine/serine-rich 1 (splicing factor 2, alternate splicing factor)
36130_f_at		0.601371	no replicates	MT1E	R92331	metallothionein 2A
39677_at		0.601312	no replicates	KIAA0186	D80008	KIAA0186 gene product
40690_at		0.600231	no replicates	CKS2	X54942	CDC28 protein kinase regulatory subunit 2
288_s_at		0.598796	no replicates	LBR	L25931	lamin B receptor
41620_at		0.59711	no replicates	KIAA0716	AB018259	dedicator of cytokinesis 4
981_at	981_at	0.595655	no replicates	MCM4	X74794	MCM4 minichromosome maintenance deficient 4 (S. cerevisiae)
860_at	860_at	0.595409	no replicates	MSH2	U03911	mutS homolog 2, colon cancer, nonpolyposis type 1 (E. coli)
904_s_at		0.595097	no replicates	TOP2A	L47276	topoisomerase (DNA) II alpha 170kDa
149_at		0.59403	no replicates	DDX39	U90426	DEAD (Asp-Glu-Ala-Asp) box polypeptide 39
40995_at		0.593869	no replicates	NEFL; NFL; NF68; CMT1F; CMT2E	X05608	Human gene for neurofilament subunit NF-L.
1803_at		0.591938	no replicates	CDC2	X05360	cell division cycle 2, G1 to S and G2 to M
36315_i_at		0.590286	no replicates	SEC15B; KIAA0919	AB023136	SEC15-like 2 (S. cerevisiae)
36489_at		0.589382	no replicates	PRPS1	D00860	phosphoribosyl pyrophosphate synthetase 1
34476_r_at		0.58711	no replicates	EREG	D30783	epiregulin
671_at		0.586902	no replicates	SPARC	J03040	secreted protein, acidic, cysteine-rich (osteonectin)
529_at		0.586846	no replicates	DUSP5	U15932	dual specificity phosphatase 5
33720_at		0.58422	no replicates	LOC56902	L48692	putatative 28 kDa protein
40991_at		0.584014	no replicates	SAP30	AW044649	sin3-associated polypeptide, 30kDa
34938_i_at		0.582749	no replicates		AF070536	Homo sapiens clone 24566 mRNA sequence
35331_at		0.581775	no replicates	CTNNAL1	U97067	catenin (cadherin-associated protein), alpha-like 1
37985_at		0.581734	no replicates	LMNB1; LMN2	L37747	Homo sapiens lamin B1 gene, exon 11, complete cds.
33324_s_at		0.580397	no replicates	CDC2	D88357	cell division cycle 2, G1 to S and G2 to M
39980_at		0.579889	no replicates	VRK1	AB000449	vaccinia related kinase 1
39827_at	39827_at	0.579303	no replicates	RTP801	AA522530	HIF-1 responsive RTP801
37989_at		0.577136	no replicates	PTHLH	J03802	parathyroid hormone-like hormone
41600_at	41600_at	0.574975	no replicates	PA2G4	U59435	proliferation-associated 2G4, 38kDa
1824_s_at		0.573896	no replicates	PCNA	J05614	Human proliferating cell nuclear antigen (PCNA) gene, promoter region.
1801_at		0.567927	no replicates	BARD1	U76638	BRCA1 associated RING domain 1
37700_at		0.567149	no replicates	BLMH	X92106	bleomycin hydrolase
1599_at		0.56285	no replicates	CDKN3	L25876	cyclin-dependent kinase inhibitor 3 (CDK2-associated dual specificity phosphatase)
40041_at		0.561105	no replicates	HEC	AF017790	highly expressed in cancer, rich in leucine heptad repeats
34715_at		0.561009	no replicates	FOXM1	U74612	forkhead box M1
34365_at		0.560867	no replicates	PPIE	AF042386	peptidylprolyl isomerase E (cyclophilin E)
36498_at		0.559816	no replicates	AP1S1	AI936759	Homo sapiens transcribed sequences
36922_at		0.558728	no replicates	RRM2	X59618	ribonucleotide reductase M2 polypeptide
1788_s_at		0.55707	no replicates	DUSP4	U48807	dual specificity phosphatase 4
33252_at		0.556512	no replicates	MCM3	D38073	MCM3 minichromosome maintenance deficient 3 (S. cerevisiae)
33791_at		0.554086	no replicates	DLEU1	Y15227	deleted in lymphocytic leukemia, 1
32767_at		0.55327	no replicates	SIL	M74558	TAL1 (SCL) interrupting locus
35699_at		0.552688	no replicates	BUB1B	AF053306	BUB1 budding uninhibited by benzimidazoles 1 homolog beta (yeast)
1505_at		0.55018	no replicates	TYMS; TS; TMS	D00596	Homo sapiens gene for thymidylate synthase, exons 1, 2, 3, 4, 5, 6, 7, complete cds.
40195_at	40195_at	0.548438	no replicates	H2AFX	X14850	H2A histone family, member X
872_i_at		0.546774	no replicates	IRS1	S62539	insulin receptor substrate 1
910_at		0.546293	no replicates	TK1	M15205	thymidine kinase; Human thymidine kinase gene, complete cds, with clustered Alu repeats in the introns.
37599_at		0.540204	no replicates	AOX1; AOH1	AF017060	Homo sapiens aldehyde oxidase (AOX1) gene, exon 35 and complete cds.
527_at		0.53808	no replicates	CENPA	U14518	centromere protein A, 17kDa
1516_g_at		0.537062	no replicates
32263_at	32263_at	0.535596	no replicates	CCNB2	AL080146	cyclin B2
33452_at	33452_at	0.534931	no replicates	PLAT	M15518	plasminogen activator, tissue
41583_at		0.534176	no replicates	FEN1	AC004770
39109_at	39109_at	0.532217	no replicates	C20orf1	AB024704	TPX2, microtubule-associated protein homolog (Xenopus laevis)
34851_at		0.531998	no replicates	STK6	AF011468	serine/threonine kinase 6
947_at		0.530848	no replicates	MCM7	D55716	MCM7 minichromosome maintenance deficient 7 (S. cerevisiae)
1592_at		0.527317	no replicates	TOP2A	J04088	topoisomerase (DNA) II alpha 170kDa
37546_r_at		0.524385	no replicates	SCAMP5	W28870	53h4 Human retina cDNA randomly primed sublibrary Homo sapiens cDNA, mRNA sequence.
40726_at		0.524336	no replicates	KIF11	U37426	kinesin family member 11
1984_s_at	1984_s_at	0.510724	no replicates	ARHGDIB	X69549	Rho GDP dissociation inhibitor (GDI) beta
1854_at	1854_at	0.506535	no replicates	MYBL2	X13293	v-myb myeloblastosis viral oncogene homolog (avian)-like 2
33255_at		0.505303	no replicates	NASP	M97856	nuclear autoantigenic sperm protein (histone-binding)
39969_at		0.502299	no replicates	HIST1H4C	AA255502	histone 1, H4f
572_at		0.50222	no replicates	TTK	M86699	Human kinase (TTK) mRNA, complete cds.
40145_at		0.495398	no replicates	TOP2A	AI375913	topoisomerase (DNA) II alpha 170kDa
34736_at		0.493883	no replicates	CCNB1	M25753	cyclin B1
1178_at		0.487906	no replicates
38116_at		0.487598	no replicates	KIAA0101	D14657	KIAA0101 gene product
1651_at	1651_at	0.478396	no replicates	UBE2C	U73379	ubiquitin-conjugating enzyme E2C
1515_at		0.477871	no replicates
220_r_at		0.476035	no replicates	MAP2	S76756	microtubule-associated protein 2
659_g_at		0.475126	no replicates	THBS2	L12350	thrombospondin 2
1536_at		0.462221	no replicates	CDC6	U77949	CDC6 cell division cycle 6 homolog (S. cerevisiae)
40697_at		0.453479	no replicates	CCNA2	X51688	cyclin A2
32719_at		0.453351	no replicates	NRG1	L41827	neuregulin 1
35995_at		0.4494	no replicates	ZWINT	AF067656	ZW10 interactor
37282_at		0.44426	no replicates	MAD2L1	AJ000186	MAD2 mitotic arrest deficient-like 1 (yeast)
894_g_at		0.443934	no replicates	E2-EPF	M91670	ubiquitin carrier protein
40619_at		0.443092	no replicates	E2-EPF	M91670	ubiquitin carrier protein
1721_g_at		0.440403	no replicates	MAD2L1	U65410	MAD2 mitotic arrest deficient-like 1 (yeast)
36837_at		0.434433	no replicates	KIF2C	U63743	kinesin family member 2C
34852_g_at		0.428461	no replicates	STK6	AF011468	serine/threonine kinase 6
893_at		0.427249	no replicates	E2-EPF	M91670	ubiquitin carrier protein
658_at	658_at	0.426699	no replicates	THBS2	L12350	thrombospondin 2
1943_at	1943_at	0.418847	no replicates	CCNA2	X51688	cyclin A2
38414_at		0.416008	no replicates	CDC20	U05340	CDC20 cell division cycle 20 homolog (S. cerevisiae)
1945_at		0.39261	no replicates	CCNB1	M25753	cyclin B1
408_at		0.392543	no replicates	CXCL1; GRO1; GROa; MGSA; NAP-3; SCYB1; MGSA-a	X54489	Human gene for melanoma growth stimulatory activity (MGSA).
1148_s_at		0.375003	no replicates
NHEK downregulated 12hr and 24hr
Systematic	GenePix	Common	Genbank	Description
AFFX-HUMTFRR/M11507_5_at		TFRC	M11507	transferrin receptor (p90, CD71)
659_g_at		THBS2	L12350	thrombospondin 2
1516_g_at
1536_at		CDC6	U77949	CDC6 cell division cycle 6 homolog (S. cerevisiae)
32719_at		NRG1	L41827	neuregulin 1
658_at	658_at	THBS2	L12350	thrombospondin 2
1148_s_at
408_at		CXCL1; GRO1; GROa; MGSA; NAP-3; SCYB1; MGSA-a	X54489	Human gene for melanoma growth stimulatory activity (MGSA).
