# Supplementary material for: Global gene expression analysis in time series following N-acetyl L-cysteine induced epithelial differentiation of human normal and cancer cells in vitro
Source: BMC Cancer. 2005 Jul 7;5:75. doi: 10.1186/1471-2407-5-75 (PMC1182358; doi:10.1186/1471-2407-5-75)
Supplement: Additional File 4 — All differentially expressed transcripts in Caco-2 at all time points. [file 1471-2407-5-75-S4.xls]

## Sheet: Gene list Caco-2
Caco-2 upregulated 1hr
Systematic	Normalized	t-test P-value	Common	Genbank	Description
1978_at	1.50475	0.0181936	ITGA2	X17033	integrin, alpha 2 (CD49B, alpha 2 subunit of VLA-2 receptor)
Caco-2 upregulated 12hr
Systematic	Normalized	t-test P-value	Common	Genbank	Description
1025_g_at	5.25101	1.23e-06	CYP1A1; AHH; AHRR; CP11; P1-450; P450-C; P450DX	X02612	Human gene for cytochrome P(1)-450.
36767_at	4.80194	0.00158667	CYP1A1	K03191	cytochrome P450, family 1, subfamily A, polypeptide 1
39248_at	3.33322	1.26e-05	AQP3	N74607	aquaporin 3
32193_at	3.12459	0.0155104	PLXNC1	AF030339	plexin C1
34363_at	2.60364	5.37e-05	SEPP1	Z11793	selenoprotein P, plasma, 1
1024_at	2.52432	0.000128	CYP1A1; AHH; AHRR; CP11; P1-450; P450-C; P450DX	X02612	Human gene for cytochrome P(1)-450.
37399_at	2.33261	4.64e-06	AKR1C3	D17793	aldo-keto reductase family 1, member C3 (3-alpha hydroxysteroid dehydrogenase, type II)
39809_at	2.31152	0.00208266	HBP1	AF019214	HMG-box transcription factor 1
36933_at	2.22786	0.00590431	NDRG1	D87953	N-myc downstream regulated gene 1
32787_at	2.22495	6.4e-06	ERBB3	M34309	v-erb-b2 erythroblastic leukemia viral oncogene homolog 3 (avian)
32664_at	2.13403	1.08e-05	RNASE4	D37931	ribonuclease, RNase A family, 4
34890_at	2.10927	0.000204	ATP6V1A1	L09235	ATPase, H+ transporting, lysosomal 70kDa, V1 subunit A
1103_at	2.04479	0.018446	ANG; RNASE5	M11567	Human angiogenin gene, complete cds, and three Alu repetitive sequences.
1913_at	2.0245	0.0468659	CCNG2	U47414	cyclin G2
36681_at	1.93584	0.000379	APOD	J02611	apolipoprotein D
35158_at	1.92064	0.000189	MYCN	Y00664
32607_at	1.91288	0.0236447	BASP1	AF039656	brain abundant, membrane attached signal protein 1
34840_at	1.90255	9.59e-05		AI700633	Homo sapiens cDNA: FLJ22642 fis, clone HSI06970
1585_at	1.87981	0.000615	ERBB3	M34309	v-erb-b2 erythroblastic leukemia viral oncogene homolog 3 (avian)
39950_at	1.86549	0.000558	ASM3A	Y08136	sphingomyelin phosphodiesterase, acid-like 3A
36262_at	1.8537	0.0231923	GNS	Z12173	glucosamine (N-acetyl)-6-sulfatase (Sanfilippo disease IIID)
38326_at	1.84	6.73e-05	G0S2	M69199	Human G0S2 protein gene, complete cds.
37684_at	1.82029	0.000614	SLC21A9	AB020687	solute carrier organic anion transporter family, member 2B1
41706_at	1.80371	0.000386	AMACR	AJ130733	alpha-methylacyl-CoA racemase
38717_at	1.80156	0.000677	DKFZP586A0522	AL050159	DKFZP586A0522 protein
38576_at	1.79631	8.32e-05	HIST1H2BD	AJ223353	histone 1, H2bd
35721_at	1.76833	0.000707	HSD3B1; HSDB3	M38180	Human 3-beta-hydroxysteroid dehydrogenase/delta-5-delta-4-isomerase (3-beta-HSD) gene, complete cds.
38582_at	1.73421	0.000902	SPINK1	AI961220	serine protease inhibitor, Kazal type 1
39032_at	1.72774	0.000943	TSC22	AJ222700	transforming growth factor beta-stimulated protein TSC-22
1591_s_at	1.67059	0.000473	IGF2	J03242	insulin-like growth factor 2 (somatomedin A)
34604_at	1.66528	0.00022	SLC6A4	L05568	solute carrier family 6 (neurotransmitter transporter, serotonin), member 4
36980_at	1.65901	0.00175604	PROL2	U03105	proline-rich nuclear receptor coactivator 1
36782_s_at	1.64064	0.000324	IGF2	J03242	insulin-like growth factor 2 (somatomedin A)
37209_g_at	1.63015	0.00049	PSPHL	AJ001612	phosphoserine phosphatase-like
942_at	1.62914	0.00157023	RGN	D31815	regucalcin (senescence marker protein-30)
35345_at	1.62457	0.00159502	HMGCS2	X83618	3-hydroxy-3-methylglutaryl-Coenzyme A synthase 2 (mitochondrial)
33936_at	1.60929	0.00115903	GALC	D86181	Homo sapiens DNA for galactocerebrosidase, exon 17 and complete cds.
38064_at	1.5847	0.0020297	MVP	X79882	major vault protein
35632_at	1.58146	0.00210178	CBLB	U26710	Cas-Br-M (murine) ecotropic retroviral transforming sequence b
40127_at	1.57641	0.00158009	PMX1; PRX1; PHOX1; PRRX1	M95929	paired related homeobox 1
31477_at	1.57458	0.00211741	TFF3	L08044	trefoil factor 3 (intestinal)
34470_at	1.5701	0.00222797	TFEC	D43945	transcription factor EC
34308_at	1.56942	0.00227027	HIST1H2AC; H2A/l; H2AFL; dJ221C16.4	U90551	Human histone 2A-like protein (H2A/l) mRNA, complete cds.
625_at	1.56871	0.000596	VAT1	L78833
39397_at	1.56807	0.00221339	NR2F2	M64497	nuclear receptor subfamily 2, group F, member 2
1920_s_at	1.56758	0.00222483	CCNG1	X77794	cyclin G1
32570_at	1.56755	0.0022273	HPGD	L76465	hydroxyprostaglandin dehydrogenase 15-(NAD)
36091_at	1.56241	0.00232364	SCAP2	AF051323	src family associated phosphoprotein 2
39324_at	1.55528	0.00279996		AL050078	hypothetical protein FLJ12377
34821_at	1.55282	0.00244032	CCRL1AP	AL050197	chromosome 6 open reading frame 80
38261_at	1.54828	0.00172276	ABCC3	AF085692	ATP-binding cassette, sub-family C (CFTR/MRP), member 3
35785_at	1.54143	0.00259893	GABARAPL1	W28281	47e7 Human retina cDNA randomly primed sublibrary Homo sapiens cDNA, mRNA sequence.
32805_at	1.53846	0.00264069	AKR1C1; C9; DD1; DDH; DDH1; H-37; MBAB; HAKRC; MGC8954; 2-ALPHA-HSD; 20-ALPHA-HSD	U05861	Human hepatic dihydrodiol dehydrogenase gene, exon 9.
39436_at	1.53507	0.00269683	BNIP3L	AF079221	BCL2/adenovirus E1B 19kDa interacting protein 3-like
34530_at	1.53374	0.00273163	LOC255458	W73822	Homo sapiens, clone IMAGE:5272902, mRNA
1261_i_at	1.53264	0.00273846	GSTA2	M16594	glutathione S-transferase A2
514_at	1.53257	0.000901	CBLB	U26710	Cas-Br-M (murine) ecotropic retroviral transforming sequence b
711_at	1.52983	0.00280233
40567_at	1.52777	0.00359802	TUBA3; FLJ25113; B-ALPHA-1	X01703	Human gene for alpha-tubulin (b alpha 1).
33823_at	1.52184	0.000872	SCARB2	D12676	scavenger receptor class B, member 2
39091_at	1.51615	0.000903	JWA	AF070523	cytoskeleton related vitamin A responsive protein
38286_at	1.51595	0.00112131	AMOT	AB028994	angiomotin
38038_at	1.51254	0.0164496	LUM	U21128	lumican
170_at	1.5111	0.00314632	CDX2	U51096	caudal type homeo box transcription factor 2
37125_f_at	1.50788	0.00350053	CYP3A5	J04813	cytochrome P450, family 3, subfamily A, polypeptide 5
37009_at	1.50532	0.000998	CAT	AL035079	Human DNA sequence from clone RP1-53C18 on chromosome 11p12-13, complete sequence.
36636_at	1.50519	0.00331739	OAT	M12267	ornithine aminotransferase (gyrate atrophy)
31690_at	1.50138	0.00337165	GLUD2; GLUDP1	U08997	Human glutamate dehydrogenase gene, complete cds.
33986_r_at	1.50085	0.0658646	HSPCB	W28616	49b9 Human retina cDNA randomly primed sublibrary Homo sapiens cDNA, mRNA sequence.
Caco-2 upregulated 24hr
Systematic	Normalized	t-test P-value	Common	Genbank	Description
36767_at	3.86634	0.019655	CYP1A1	K03191	cytochrome P450, family 1, subfamily A, polypeptide 1
39248_at	3.12116	0.0639888	AQP3	N74607	aquaporin 3
37399_at	2.53467	0.042214	AKR1C3	D17793	aldo-keto reductase family 1, member C3 (3-alpha hydroxysteroid dehydrogenase, type II)
35345_at	2.36959	0.00189036	HMGCS2	X83618	3-hydroxy-3-methylglutaryl-Coenzyme A synthase 2 (mitochondrial)
32193_at	2.22263	0.016515	PLXNC1	AF030339	plexin C1
614_at	2.1518	0.00290912	PLA2G2A	M22430	phospholipase A2, group IIA (platelets, synovial fluid)
38717_at	1.97847	0.00431596	DKFZP586A0522	AL050159	DKFZP586A0522 protein
32664_at	1.96256	0.00448867	RNASE4	D37931	ribonuclease, RNase A family, 4
37684_at	1.93808	0.00477718	SLC21A9	AB020687	solute carrier organic anion transporter family, member 2B1
38582_at	1.92176	0.0245814	SPINK1	AI961220	serine protease inhibitor, Kazal type 1
1103_at	1.92159	0.00499217	ANG; RNASE5	M11567	Human angiogenin gene, complete cds, and three Alu repetitive sequences.
38586_at	1.88485	0.00550199	FABP1	M10050	fatty acid binding protein 1, liver
1261_i_at	1.85239	0.0320138	GSTA2	M16594	glutathione S-transferase A2
37456_at	1.79072	0.00718976	LGALS2	AL022315	Human DNA sequence from clone RP5-1177I5 on chromosome 22q13.1, complete sequence.
32805_at	1.77118	0.00763659	AKR1C1; C9; DD1; DDH; DDH1; H-37; MBAB; HAKRC; MGC8954; 2-ALPHA-HSD; 20-ALPHA-HSD	U05861	Human hepatic dihydrodiol dehydrogenase gene, exon 9.
38326_at	1.73802	0.00846089	G0S2	M69199	Human G0S2 protein gene, complete cds.
37206_at	1.73188	0.00863812	UGT2 BIO	X63359	H.sapiens UGT2BIO mRNA for udp glucuronosyltransferase.
39106_at	1.72372	0.00885838	APOA1	X02162	apolipoprotein A-I
37341_at	1.65221	0.0113182	GLUD1	M20867	glutamate dehydrogenase 1
32882_at	1.6492	0.00801697	SOAT2	AF059203	sterol O-acyltransferase 2
37017_at	1.6413	0.0117651	PLA2G2A	M22430	phospholipase A2, group IIA (platelets, synovial fluid)
464_s_at	1.63765	0.00591656	IFI35	U72882	interferon-induced protein 35
37897_s_at	1.62438	0.0125009	TFF3	AI985964	trefoil factor 3 (intestinal)
34604_at	1.6208	0.00854336	SLC6A4	L05568	solute carrier family 6 (neurotransmitter transporter, serotonin), member 4
32588_s_at	1.60764	0.00679101	ZFP36L2	X78992	zinc finger protein 36, C3H type-like 2
36113_s_at	1.59491	0.0140114	TNNT1	AJ011712
2079_s_at	1.58627	0.0144496		M13970	Human insulin-like growth factor (IGF-II) gene, exon 1 of 4.
38178_at	1.56557	0.00817618	HSD17B2; EDH17B2	L40802	produced from the alternative mRNA transcript composed of exons 1-3, 6, and 7; Homo sapiens 17-beta-hydroxysteroid dehydrogenase (17b-HSD) gene, alternative mRNA and complete cds.
35721_at	1.54407	0.0171152	HSD3B1; HSDB3	M38180	Human 3-beta-hydroxysteroid dehydrogenase/delta-5-delta-4-isomerase (3-beta-HSD) gene, complete cds.
39817_s_at	1.5418	0.0172771	RCL	AF040105	chromosome 6 open reading frame 108
40127_at	1.54028	0.017389	PMX1; PRX1; PHOX1; PRRX1	M95929	paired related homeobox 1
32676_at	1.52758	0.0183973	ALDH6A1	M93405	aldehyde dehydrogenase 6 family, member A1
35194_at	1.50396	0.0204186	GPX2	X53463	glutathione peroxidase 2 (gastrointestinal)
999_at	1.50351	0.0204619	CYP27A1	X59812	cytochrome P450, family 27, subfamily A, polypeptide 1
38064_at	1.50174	0.0205706	MVP	X79882	major vault protein
Caco-2 upregulated 12hr and 24hr
Systematic	Common	Genbank	Description
36767_at	CYP1A1	K03191	cytochrome P450, family 1, subfamily A, polypeptide 1
39248_at	AQP3	N74607	aquaporin 3
37399_at	AKR1C3	D17793	aldo-keto reductase family 1, member C3 (3-alpha hydroxysteroid dehydrogenase, type II)
35345_at	HMGCS2	X83618	3-hydroxy-3-methylglutaryl-Coenzyme A synthase 2 (mitochondrial)
32193_at	PLXNC1	AF030339	plexin C1
38717_at	DKFZP586A0522	AL050159	DKFZP586A0522 protein
32664_at	RNASE4	D37931	ribonuclease, RNase A family, 4
37684_at	SLC21A9	AB020687	solute carrier organic anion transporter family, member 2B1
38582_at	SPINK1	AI961220	serine protease inhibitor, Kazal type 1
1103_at	ANG; RNASE5	M11567	Human angiogenin gene, complete cds, and three Alu repetitive sequences.
1261_i_at	GSTA2	M16594	glutathione S-transferase A2
32805_at	AKR1C1; C9; DD1; DDH; DDH1; H-37; MBAB; HAKRC; MGC8954; 2-ALPHA-HSD; 20-ALPHA-HSD	U05861	Human hepatic dihydrodiol dehydrogenase gene, exon 9.
38326_at	G0S2	M69199	Human G0S2 protein gene, complete cds.
34604_at	SLC6A4	L05568	solute carrier family 6 (neurotransmitter transporter, serotonin), member 4
35721_at	HSD3B1; HSDB3	M38180	Human 3-beta-hydroxysteroid dehydrogenase/delta-5-delta-4-isomerase (3-beta-HSD) gene, complete cds.
40127_at	PMX1; PRX1; PHOX1; PRRX1	M95929	paired related homeobox 1
38064_at	MVP	X79882	major vault protein
Caco-2 downregulated 1hr
Systematic	Normalized	t-test P-value	Common	Genbank	Description
37141_at	0.669216	0.0854749	FOXA1	U39840	forkhead box A1
39248_at	0.656625	0.080532	AQP3	N74607	aquaporin 3
34840_at	0.651144	0.0788246		AI700633	Homo sapiens cDNA: FLJ22642 fis, clone HSI06970
36618_g_at	0.638665	0.0752683	ID1	X77956	inhibitor of DNA binding 1, dominant negative helix-loop-helix protein
1916_s_at	0.634703	0.0668199	FOS	V01512	Human cellular oncogene c-fos (complete sequence).
41446_f_at	0.633229	0.0739484	MT1F	H68340	metallothionein 1F (functional)
33389_at	0.593547	0.0658843	CYP51A1	U23942	cytochrome P450, family 51, subfamily A, polypeptide 1
41193_at	0.367313	0.046554	DUSP6	AB013382	dual specificity phosphatase 6
Caco-2 downregulated 12hr
Systematic	Normalized	t-test P-value	Common	Genbank	Description
41544_at	0.669469	0.0325233	SNK	AF059617	serum-inducible kinase
38036_at	0.668818	0.0321645	RPIA	L35035	ribose 5-phosphate isomerase A (ribose 5-phosphate epimerase)
38551_at	0.665752	0.0315893	RENBP; RBP; RNBP	U52112	Homo sapiens chromosome X clone QLL-D9139, Qc-7G12, Qc-7C1, Qc-12B2, Qc-12D5, QLL-A074, Qc-9D3 map q28, complete sequence.
35985_at	0.663198	0.0310587	AKAP2	AB023137	paralemmin 2
32855_at	0.66313	0.0311682	LDLR; FH; FHC	L00352	Human low density lipoprotein receptor gene, exon 18.
40982_at	0.659796	0.0304585	FLJ10534	AA926957	hypothetical protein FLJ10534
40855_at	0.659644	0.0309698	KIAA1053	AB028976	sterile alpha motif domain containing 4
40490_at	0.659337	0.0307186	DDX21	U41387	DEAD (Asp-Glu-Ala-Asp) box polypeptide 21
773_at	0.65662	0.0454939	MYH11	D10667	myosin, heavy polypeptide 11, smooth muscle
34282_at	0.653643	0.0307013	NFE2L3	AB010812	nuclear factor (erythroid-derived 2)-like 3
2017_s_at	0.651696	0.0294478	CCND1	M64349	cyclin D1 (PRAD1: parathyroid adenomatosis 1)
31459_i_at	0.650755	0.0350458	IGL@	AF043586	immunoglobulin lambda joining 3
40374_at	0.644774	0.0288598	CARP	X83703	ankyrin repeat domain 1 (cardiac muscle)
33720_at	0.644513	0.0293961	LOC56902	L48692	putatative 28 kDa protein
36958_at	0.640365	0.0274175	ZYX	X95735	zyxin
36014_at	0.639982	0.0277424	GPR126; FLJ14937; DKFZp564D0462	AL033377	Human DNA sequence from clone RP1-287G14 on chromosome 6q23.1-24.3, complete sequence.
35414_s_at	0.633839	0.0272811	JAG1	U77914	jagged 1 (Alagille syndrome)
1280_i_at	0.633794	0.0849163
41037_at	0.631238	0.0262877	TEAD4	U63824	TEA domain family member 4
40367_at	0.630249	0.0261953	BMP2	M22489	bone morphogenetic protein 2
36601_at	0.627972	0.0262081	VCL	M33308	vinculin
35280_at	0.62695	0.0259334	LAMC2	Z15008	laminin, gamma 2
36203_at	0.626289	0.0256317	ODC1	X16277	Human gene for ornithine decarboxylase ODC (EC 4.1.1.17).
31863_at	0.620582	0.0250599	KIAA0179	D80001	KIAA0179 protein
39021_at	0.618094	0.02541	KIAA0877	AB020684	KIAA0877 protein
39175_at	0.614242	0.0241474	PFKP	D25328	phosphofructokinase, platelet
37950_at	0.610616	0.0238839	PREP	X74496	prolyl endopeptidase
37632_s_at	0.607864	0.0248912	ZRF1	X98260	zuotin related factor 1
36792_at	0.605092	0.0233172	TPM1	Z24727	tropomyosin 1 (alpha)
36791_g_at	0.601604	0.0229769	TPM1	M19267	tropomyosin; Human tropomyosin mRNA, complete cds.
41193_at	0.593501	0.0220186	DUSP6	AB013382	dual specificity phosphatase 6
38545_at	0.592373	0.0220856	INHBB	M31682	inhibin, beta B (activin AB beta polypeptide)
36609_at	0.591809	0.021866	SLC1A3	D26443	solute carrier family 1 (glial high affinity glutamate transporter), member 3
40848_g_at	0.59126	0.0218976	KIAA0750	AB018293	flavoprotein oxidoreductase MICAL2
35870_at	0.589448	0.022225	AASS	AJ007714	aminoadipate-semialdehyde synthase
38877_s_at	0.583845	0.0190364	SMAP1	W26748	stromal membrane-associated protein 1
36597_at	0.582041	0.0211959	NOLC1	D21262	nucleolar and coiled-body phosphoprotein 1
37679_at	0.580203	0.0215021	IFRD1	Y10313	interferon-related developmental regulator 1
32901_s_at	0.578969	0.0208394	WUGSC:H_RG163K11.1	AC005192	similar to mouse interferon-related protein PC4; 96% identical to P19182 (PID:g135861); H_RG163K11.1; Homo sapiens BAC clone CTB-163K11 from 7q31, complete sequence.
36105_at	0.570813	0.0205783	CEACAM6	M18728
32441_at	0.569492	0.0206096	CTPS	X52142	CTP synthase
35281_at	0.558573	0.0196223	LAMC2; EBR2; BM600; EBR2A; LAMB2T; LAMNB2; KALININ; BM600-100kDa; nicein-100kDa; kalinin-105kDa	U31201	Human laminin gamma2 chain gene (LAMC2), exon 23 and flanking sequences, and complete cds.
38842_at	0.556901	0.0193618	AMOTL2	AB023206	angiomotin like 2
33730_at	0.54756	0.0185572	RAI3	AF095448	retinoic acid induced 3
33328_at	0.543262	0.0184209		W28612	49b3 Human retina cDNA randomly primed sublibrary Homo sapiens cDNA, mRNA sequence.
40079_at	0.542607	0.0181845		AA156240	retinoic acid induced 3
35803_at	0.542477	0.018204	ARHE	S82240	ras homolog gene family, member E
38700_at	0.54195	0.0184837	CSRP1	M33146	cysteine and glycine-rich protein 1
40114_at	0.537903	0.0180599		J00077	unnamed protein product; reading frame AFP; Human mRNA encoding alpha-fetoprotein (AFP). AFP is a major serum protein (MG: 70000) synthesized during fetal life.
36790_at	0.531938	0.0175725	TPM1	M19267	tropomyosin; Human tropomyosin mRNA, complete cds.
31888_s_at	0.432102	0.0140031	TSSC3	AF001294	pleckstrin homology-like domain, family A, member 2
38422_s_at	0.432015	0.0140777	FHL2	U29332	four and a half LIM domains 2
39215_at	0.412814	0.0136361	NPPB	AL021155	Human DNA sequence from clone RP5-934G17 on chromosome 1p36.21, complete sequence.
38772_at	0.278181	0.013815	CYR61	Y11307	cysteine-rich, angiogenic inducer, 61
Caco-2 downregulated 24hr
Systematic	Normalized	t-test P-value	Common	Genbank	Description
31824_at	0.669499	0.0940187	MGC13523	AL049699	Human DNA sequence from clone RP4-747H23 on chromosome 6q13-15, complete sequence.
39738_at	0.669333	0.094721	MYH9	Z82215	Human DNA sequence from clone RP1-68O2 on chromosome 22, complete sequence.
37752_at	0.668148	0.0930682	EIF4E	M15353	eukaryotic translation initiation factor 4E
41481_at	0.668079	0.0927274	ITGA2	X17033	integrin, alpha 2 (CD49B, alpha 2 subunit of VLA-2 receptor)
34678_at	0.663822	0.0911452	FER1L3	AL096713	fer-1-like 3, myoferlin (C. elegans)
36135_at	0.663718	0.092201	EBNA1BP2	U86602	EBNA1 binding protein 2
35180_at	0.66157	0.0908777	LOC113251	AL050205	c-Mpl binding protein
39046_at	0.659718	0.0928236	H2AV	AL049324	histone H2A.F/Z variant
812_at	0.657315	0.0892939	PPP1R2; IPP2	U68111	Human protein phosphatase inhibitor 2 (PPP1R2) gene, exon 6 and complete cds.
33730_at	0.656799	0.0895273	RAI3	AF095448	retinoic acid induced 3
36550_at	0.656031	0.0886789	RIN2	AL049538
41544_at	0.653266	0.0880568	SNK	AF059617	serum-inducible kinase
1379_at	0.648705	0.0862571	EPHA2	M59371	EphA2
32441_at	0.648465	0.0861389	CTPS	X52142	CTP synthase
36014_at	0.645025	0.0850819	GPR126; FLJ14937; DKFZp564D0462	AL033377	Human DNA sequence from clone RP1-287G14 on chromosome 6q23.1-24.3, complete sequence.
39542_at	0.644104	0.0862001	ENC1	AF059611	ectodermal-neural cortex (with BTB-like domain)
34998_at	0.642307	0.0845484	PRMT3	AF059531	protein arginine N-methyltransferase 3(hnRNP methyltransferase S. cerevisiae)-like 3
40537_at	0.639275	0.0851785	IF2	AB018284	translation initiation factor IF2
37171_at	0.638439	0.0726773	KIF23	X67155	anaphase-promoting complex subunit 7
32215_i_at	0.638105	0.0830748	RHOBTB3	AB020685	Rho-related BTB domain containing 3
33543_s_at	0.637741	0.0841275	PNN	U77718	pinin, desmosome associated protein
39175_at	0.635649	0.0824129	PFKP	D25328	phosphofructokinase, platelet
34887_at	0.635516	0.0829974	RDX	N92548	Homo sapiens transcribed sequences
39028_at	0.635335	0.0751535	KPNB3	Y08890	karyopherin (importin) beta 3
34777_at	0.6349	0.0821586	ADM	D14874	adrenomedullin
39145_at	0.633056	0.0818815	MYL9	J02854	myosin, light polypeptide 9, regulatory
35258_f_at	0.625581	0.0796312	SFRS2IP	AF030234	splicing factor, arginine/serine-rich 2, interacting protein
34745_at	0.62477	0.0794201		AF070570	PDZ domain containing guanine nucleotide exchange factor (GEF) 1
36979_at	0.62407	0.0797668	SLC2A3	M20681	solute carrier family 2 (facilitated glucose transporter), member 3
40901_at	0.623128	0.0802659	STRN3	U17989	striatin, calmodulin binding protein 3
35224_at	0.622391	0.0793056	MGC14376	AF070569	hypothetical protein MGC14376
37445_at	0.619732	0.0673803	TMEM5	AB015633	transmembrane protein 5
39034_at	0.61446	0.078174	DKFZP564O123	AL080122	DKFZP564O123 protein
33720_at	0.612952	0.0765346	LOC56902	L48692	putatative 28 kDa protein
2017_s_at	0.612888	0.0764934	CCND1	M64349	cyclin D1 (PRAD1: parathyroid adenomatosis 1)
33243_at	0.609873	0.0758152	GG2-1	AF099935	TNF-induced protein
37632_s_at	0.607977	0.0756896	ZRF1	X98260	zuotin related factor 1
38148_at	0.607801	0.0753914	CRY1	D83702	cryptochrome 1 (photolyase-like)
40333_at	0.60631	0.07572	BMP4; ZYME; BMP2B; BMP2B1	U43842	Homo sapiens bone morphogenetic protein-4 (hBMP-4) gene, complete cds.
38545_at	0.606172	0.0765588	INHBB	M31682	inhibin, beta B (activin AB beta polypeptide)
38551_at	0.605542	0.0754396	RENBP; RBP; RNBP	U52112	Homo sapiens chromosome X clone QLL-D9139, Qc-7G12, Qc-7C1, Qc-12B2, Qc-12D5, QLL-A074, Qc-9D3 map q28, complete sequence.
37971_at	0.604792	0.0751935	BAZ1A	AL050089	bromodomain adjacent to zinc finger domain, 1A
37403_at	0.60263	0.0742988	ANXA1	X05908	annexin A1
36711_at	0.598391	0.07386	MAFF	AL021977	Human DNA sequence from clone CTA-447C4 on chromosome 22q12.2-13.2, complete sequence.
35281_at	0.596262	0.0733416	LAMC2; EBR2; BM600; EBR2A; LAMB2T; LAMNB2; KALININ; BM600-100kDa; nicein-100kDa; kalinin-105kDa	U31201	Human laminin gamma2 chain gene (LAMC2), exon 23 and flanking sequences, and complete cds.
34282_at	0.596261	0.0676693	NFE2L3	AB010812	nuclear factor (erythroid-derived 2)-like 3
31792_at	0.594471	0.0725459	ANXA3	M20560	annexin A3
40079_at	0.593458	0.0722842		AA156240	retinoic acid induced 3
35803_at	0.593302	0.0731228	ARHE	S82240	ras homolog gene family, member E
36790_at	0.589135	0.0713792	TPM1	M19267	tropomyosin; Human tropomyosin mRNA, complete cds.
35414_s_at	0.586175	0.0718401	JAG1	U77914	jagged 1 (Alagille syndrome)
41037_at	0.583588	0.0711186	TEAD4	U63824	TEA domain family member 4
36792_at	0.580489	0.0697577	TPM1	Z24727	tropomyosin 1 (alpha)
36791_g_at	0.57911	0.0694464	TPM1	M19267	tropomyosin; Human tropomyosin mRNA, complete cds.
34761_r_at	0.57869	0.0693737	ADAM9	U41766	a disintegrin and metalloproteinase domain 9 (meltrin gamma)
40621_at	0.577184	0.06944	PAWR	U63809	PRKC, apoptosis, WT1, regulator
33892_at	0.574075	0.0604222	PKP2	X97675
34878_at	0.573916	0.0696337	SMC4L1	AB019987	SMC4 structural maintenance of chromosomes 4-like 1 (yeast)
37233_at	0.573646	0.0662927	OLR1; LOX1; LOX-1; SCARE1	AF079167	Homo sapiens lectin-type oxidized LDL receptor (OLR1) gene, exons 4, 5, and 6, and complete cds.
36577_at	0.573464	0.0684567	MIG2	Z24725	pleckstrin homology domain containing, family C (with FERM domain) member 1
38700_at	0.572224	0.0686796	CSRP1	M33146	cysteine and glycine-rich protein 1
1113_at	0.568295	0.0678763	BMP2	M22489	bone morphogenetic protein 2
1069_at	0.568118	0.0679856	PTGS2; COX2; COX-2; PHS-2; PGG/HS; PGHS-2; hCox-2	U04636	Human cyclooxygenase-2 (hCox-2) gene, complete cds.
33439_at	0.564304	0.0693933	TCF8	D15050	7 zinc finger domains (172-193AA, 202-222AA, 242-262AA, 270-292AA, 906-926AA, 934-954AA, 962-981AA) DNA binding protein homeodomain (581-640AA); Homo sapiens mRNA for transcription factor AREB6, complete cds.
36609_at	0.563287	0.0667526	SLC1A3	D26443	solute carrier family 1 (glial high affinity glutamate transporter), member 3
40936_at	0.554855	0.0653925	CRIM1	AI651806	cysteine-rich motor neuron 1
38367_s_at	0.55337	0.0656601	C4BPB	L11245	complement component 4 binding protein, beta
41738_at	0.552997	0.065183	CALD1	M64110	caldesmon 1
38250_at	0.543041	0.0636487	KIAA0007	D26488	KIAA0007 protein
35985_at	0.533101	0.0628645	AKAP2	AB023137	paralemmin 2
36191_at	0.526796	0.0515689	TFAM	M62810	transcription factor A, mitochondrial
31888_s_at	0.526096	0.0617499	TSSC3	AF001294	pleckstrin homology-like domain, family A, member 2
39964_at	0.523713	0.0565555	RP2	AJ007590	retinitis pigmentosa 2 (X-linked recessive)
35870_at	0.510048	0.0610896	AASS	AJ007714	aminoadipate-semialdehyde synthase
40367_at	0.509463	0.0543047	BMP2	M22489	bone morphogenetic protein 2
36931_at	0.505221	0.0589959	TAGLN	M95787	transgelin
39695_at	0.491223	0.0576876	DAF	M31516	decay accelerating factor for complement (CD55, Cromer blood group system)
40374_at	0.487153	0.0594838	CARP	X83703	ankyrin repeat domain 1 (cardiac muscle)
32901_s_at	0.486979	0.0572346	WUGSC:H_RG163K11.1	AC005192	similar to mouse interferon-related protein PC4; 96% identical to P19182 (PID:g135861); H_RG163K11.1; Homo sapiens BAC clone CTB-163K11 from 7q31, complete sequence.
37679_at	0.482466	0.0575077	IFRD1	Y10313	interferon-related developmental regulator 1
38422_s_at	0.461716	0.0578307	FHL2	U29332	four and a half LIM domains 2
40855_at	0.43026	0.053846	KIAA1053	AB028976	sterile alpha motif domain containing 4
38842_at	0.417247	0.0526286	AMOTL2	AB023206	angiomotin like 2
33328_at	0.397266	0.0522711		W28612	49b3 Human retina cDNA randomly primed sublibrary Homo sapiens cDNA, mRNA sequence.
39215_at	0.320524	0.0513961	NPPB	AL021155	Human DNA sequence from clone RP5-934G17 on chromosome 1p36.21, complete sequence.
38772_at	0.229457	0.0557243	CYR61	Y11307	cysteine-rich, angiogenic inducer, 61
Caco-2 downregulated 12hr and 24hr
Systematic	Common	Genbank	Description
33730_at	RAI3	AF095448	retinoic acid induced 3
41544_at	SNK	AF059617	serum-inducible kinase
32441_at	CTPS	X52142	CTP synthase
36014_at	GPR126; FLJ14937; DKFZp564D0462	AL033377	Human DNA sequence from clone RP1-287G14 on chromosome 6q23.1-24.3, complete sequence.
39175_at	PFKP	D25328	phosphofructokinase, platelet
33720_at	LOC56902	L48692	putatative 28 kDa protein
2017_s_at	CCND1	M64349	cyclin D1 (PRAD1: parathyroid adenomatosis 1)
37632_s_at	ZRF1	X98260	zuotin related factor 1
38545_at	INHBB	M31682	inhibin, beta B (activin AB beta polypeptide)
38551_at	RENBP; RBP; RNBP	U52112	Homo sapiens chromosome X clone QLL-D9139, Qc-7G12, Qc-7C1, Qc-12B2, Qc-12D5, QLL-A074, Qc-9D3 map q28, complete sequence.
35281_at	LAMC2; EBR2; BM600; EBR2A; LAMB2T; LAMNB2; KALININ; BM600-100kDa; nicein-100kDa; kalinin-105kDa	U31201	Human laminin gamma2 chain gene (LAMC2), exon 23 and flanking sequences, and complete cds.
34282_at	NFE2L3	AB010812	nuclear factor (erythroid-derived 2)-like 3
40079_at		AA156240	retinoic acid induced 3
35803_at	ARHE	S82240	ras homolog gene family, member E
36790_at	TPM1	M19267	tropomyosin; Human tropomyosin mRNA, complete cds.
35414_s_at	JAG1	U77914	jagged 1 (Alagille syndrome)
41037_at	TEAD4	U63824	TEA domain family member 4
36792_at	TPM1	Z24727	tropomyosin 1 (alpha)
36791_g_at	TPM1	M19267	tropomyosin; Human tropomyosin mRNA, complete cds.
38700_at	CSRP1	M33146	cysteine and glycine-rich protein 1
36609_at	SLC1A3	D26443	solute carrier family 1 (glial high affinity glutamate transporter), member 3
35985_at	AKAP2	AB023137	paralemmin 2
31888_s_at	TSSC3	AF001294	pleckstrin homology-like domain, family A, member 2
35870_at	AASS	AJ007714	aminoadipate-semialdehyde synthase
40367_at	BMP2	M22489	bone morphogenetic protein 2
40374_at	CARP	X83703	ankyrin repeat domain 1 (cardiac muscle)
32901_s_at	WUGSC:H_RG163K11.1	AC005192	similar to mouse interferon-related protein PC4; 96% identical to P19182 (PID:g135861); H_RG163K11.1; Homo sapiens BAC clone CTB-163K11 from 7q31, complete sequence.
37679_at	IFRD1	Y10313	interferon-related developmental regulator 1
38422_s_at	FHL2	U29332	four and a half LIM domains 2
40855_at	KIAA1053	AB028976	sterile alpha motif domain containing 4
38842_at	AMOTL2	AB023206	angiomotin like 2
33328_at		W28612	49b3 Human retina cDNA randomly primed sublibrary Homo sapiens cDNA, mRNA sequence.
39215_at	NPPB	AL021155	Human DNA sequence from clone RP5-934G17 on chromosome 1p36.21, complete sequence.
38772_at	CYR61	Y11307	cysteine-rich, angiogenic inducer, 61
